# Supplementary material for: Bacterial lipid droplets bind to DNA via an intermediary protein that enhances survival under stress
Source: Nat Commun. 2017 Jul 6;8:15979. doi: 10.1038/ncomms15979 (PMC5504291; doi:10.1038/ncomms15979)
Supplement: Supplementary Data 1 [file ncomms15979-s2.xlsx]

## Sheet: Sheet1
Supplementary Data 1. Bacterial strains and plasmids used in this study
	Description	Source for reference
Strains		(Ding et al., 2012)
Rhodococcus jostii		(Ding et al., 2012)
RHA1 (WT)	Wild type	(Ding et al., 2012)
MLDS KO	RHA1 with mlds deletion	(Ding et al., 2012)
WT + GFP	RHA1 with pJAM2-gfp plasmid	(Ding et al., 2012)
MLDS KO + GFP	RHA1 with mlds deletion and pJAM2-gfp plasmid	This study
MLDS KO + MLDS-GFP	RHA1 with mlds deletion and overexpressed MLDS-GFP	This study
MLDS KO + MLDSN-GFP	RHA1 with mlds deletion and overexpressed MLDSN-GFP	This study
WT + RHA1_ro05869	RHA1 with overexpressed RHA1_ro05869-GFP	(Ding et al., 2012)
MLDS KO + RHA1_ro05869	RHA1 with mlds deletion and overexpressed RHA1_ro05869-GFP	This study
MLDSR KO + RHA1_ro05869	RHA1 with mldsr deletion and overexpressed RHA1_ro05869-GFP	This study
WT + RHA1_ro02105 (MLDSR)-GFP	RHA1 with overexpressed RHA1_ro02105 (MLDSR) -GFP	This study
RHA1_ro02105 (MLDSR)KO	RHA1 with mldsr deletion	This study
RHA1_ro02105 (MLDSR)KO + GFP	RHA1 with mldsr deletion and pJAM2-gfp plasmid	This study
CON	RHA1 with CON plasmid	This study
Motif 2	RHA1 with Motif 2 plasmid	This study
WT + MLSDR (1-126)	RHA1 with overexpressed truncated MLDSR (from 1 to 126 aa)	This study
WT + MLSDR (25-126)	RHA1 with overexpressed truncated MLDSR (from 25 to 126 aa)	This study
WT + MLSDR (51-126)	RHA1 with overexpressed truncated MLDSR (from 51 to 126 aa)	This study
WT + MLSDR (25-92)	RHA1 with overexpressed truncated MLDSR (from 25 to 92 aa)	This study
WT + MLDSR (25-78)	RHA1 with overexpressed truncated MLDSR (from 25 to 78 aa)	This study
WT + MLSDR (78-168)	RHA1 with overexpressed truncated MLDSR (from 78 to 168 aa)	This study
WT + MLSDR (93-168)	RHA1 with overexpressed truncated MLDSR (from 93 to 168 aa)	This study
WT + MLSDR (127-168)	RHA1 with overexpressed truncated MLDSR (from 127 to 168 aa)	This study
WT + MLSDR (78-126)	RHA1 with overexpressed truncated MLDSR (from 78 to 126 aa)	This study
JLP KO	RHA1 with jlp deletion	This study
WT + JLP	RHA1 with overexpressed JLP	This study
WT + JLP1	RHA1 with overexpressed truncated JLP (from 1 to 310 aa)	This study
WT + JLP2	RHA1 with overexpressed truncated JLP (from 311 to 543 aa)	This study
WT + JLP3	RHA1 with overexpressed truncated JLP (from 544 to 682 aa)	This study
WT + JLP1+2	RHA1 with overexpressed truncated JLP (from 1 to 543 aa)	This study
WT + JLP1+3	RHA1 with overexpressed truncated JLP (from 1 to 310 plus from 544 to 682 aa)	This study
WT + JLP2+3	RHA1 with overexpressed truncated JLP (from 311 to 682 aa)	This study
E.coli
TOP10	For plasmids propagation	TIANGEN
BL21 (DE3)	For MLDS, MLDSN, MLDSC, MLDSC’, JLP, JLP2+3, MLDSR, and truncated MLDSR (25-92, 25-78 and 51-92 aa) proteins expression in vitro	TIANGEN
Plasmids
pJAM2-gfp	A shuttle vector between E.coli and RHA1 which is used for expressing proteins in RHA1.	(Ding et al., 2012)
pJAM2-mlds-gfp	Expressing MLDS-GFP fusion protein	(Ding et al., 2012)
pJAM2-mlds (1-232)-gfp	Expressing MLDSN-GFP fusion protein	(Ding et al., 2012)
pJAM2-RHA1_ro05869-gfp	Expressing RHA1_ro05869-GFP fusion protein	(Ding et al., 2012)
pJAM2-mldsr-gfp	Expressing MLDSR-GFP fusion protein	This study
pJAM2-mldsr (1-126)-gfp	Expressing MLDSR (1-126)-GFP fusion protein	This study
pJAM2-mldsr (25-126)-gfp	Expressing MLDSR (25-126)-GFP fusion protein	This study
pJAM2-mldsr (51-126)-gfp	Expressing MLDSR (51-126)-GFP fusion protein	This study
pJAM2-mldsr (25-92)-gfp	Expressing MLDSR (25-92)-GFP fusion protein	This study
pJAM2-mldsr (25-78)-gfp	Expressing MLDSR (25-78)-GFP fusion protein	This study
pJAM2-mldsr (78-168)-gfp	Expressing MLDSR (78-168)-GFP fusion protein	This study
pJAM2-mldsr (93-168)-gfp	Expressing MLDSR (93-168)-GFP fusion protein	This study
pJAM2-mldsr (127-168)-gfp	Expressing MLDSR (127-168)-GFP fusion protein	This study
pJAM2-mldsr (78-126)-gfp	Expressing MLDSR (78-126)-GFP fusion protein	This study
pJAM2-jlp-gfp	Expressing JLP-GFP fusion protein	This study
pJAM2-jlp1-gfp	Expressing JLP1-GFP fusion protein	This study
pJAM2-jlp2-gfp	Expressing JLP2-GFP fusion protein	This study
pJAM2-jlp3-gfp	Expressing JLP3-GFP fusion protein	This study
pJAM2-jlp1+2-gfp	Expressing JLP1+2-GFP fusion protein	This study
pJAM2-jlp1+3-gfp	Expressing JLP1+3-GFP fusion protein	This study
pJAM2-jlp2+3-gfp	Expressing JLP2+3-GFP fusion protein	This study
pJAM2-sd-rfp-his-gfp	Control for RFP and His-tag expression	This study
pJAM2-motif 2-sd-rfp-his-gfp	Expressing RFP and His-tag	This study
pK18mobsacB	For genome deletion	(Ding et al., 2012)
pK18mobsacB-mldsr-AB-CD	For knockout mldsr from genome	This study
pK18mobsacB-jlp-AB-CD	For knockout jlp from genome	This study
pGEX-6P-2	For expressing protein with GST-tag	GE Healthcare
pGEX-6P-2-mlds	For expressing protein GST-MLDS	This study
pGEX-6P-2-mlds (1-232 aa)	For expressing protein GST-MLDSN	This study
pGEX-6P-2-mlds(233-276 aa)	For expressing protein GST-MLDSC	This study
pGEX-6P-2- mlds (1-232 aa) - h1	For expressing protein GST-MLDSN-H1	This study
pGEX-6P-2- adrp - mlds (233-276 aa)	For expressing protein GST-ADRP-MLDSC	This study
pGEX-6P-2-mutation mlds (233-276 aa)	For expressing protein GST-MLDSC’	This study
pGEX-6P-2-jlp	For expressing protein GST-JLP	This study
pGEX-6P-2-jlp2+3	For expressing protein GST-JLP	This study
pGEX-6P-2-mldsr	For expressing protein GST-MLDSR	This study
pGEX-6P-2-mldsr (25-92)	For expressing GST-MLDSR (25-92)	This study
pGEX-6P-2-mldsr (25-78)	For expressing GST-MLDSR (25-78)	This study
pGEX-6P-2-mldsr (51-92)	For expressing GST-MLDSR (51-92)	This study
pET-28a	For expressing protein with His-tag	Novagen
pET-28a-mlds	For expressing protein His-MLDS	This study
