# Supplementary material for: Bacterial lipid droplets bind to DNA via an intermediary protein that enhances survival under stress
Source: Nat Commun. 2017 Jul 6;8:15979. doi: 10.1038/ncomms15979 (PMC5504291; doi:10.1038/ncomms15979)
Supplement: Supplementary Data 2 [file ncomms15979-s3.xlsx]

## Sheet: Sheet1
Supplementary Data 2. Oligonucleotides used in this study
Nucleotides in italics indicate restriction sites and nucleotides in bold represent mutations introduced.
Oligonucleotides	Sequence (5’-3’)
Primers used for detecting genes on isolated LDs
RHA1_ro00156-f	GCGAAGCAGGTGGTGTCGGACTCGT
RHA1_ro00156-r	CGAGGTTGCCGATTCTCGCTTCGC
RHA1_ro00318-f	CAAGGCATCGAACGAGGTTTGCG
RHA1_ro00318-r	GAGCAATGAACTCACGTTCGCTG
RHA1_ro00342-f	AATATGAGCTTGGCGCACCTCG
RHA1_ro00342-r	GATCTTCTCGCCCGCCGTCGACGC
RHA1_ro00765-f	CCTGCTCGCCCGCATCGCACAGTCG
RHA1_ro00765-r	GTCCAGTTTGAGCCCGTATTGAGG
RHA1_ro00766-f	ACCGAGCAGATCACCGATGCACCGA
RHA1_ro00766-r	GGGTTGATCGTCAGCGTCGGGTAAG
RHA1_ro00963-f	CGTGTTGAAGATGCACTCCGCTTGG
RHA1_ro00963-r	GCTGGTCGGCGCTTCGCCGGG
RHA1_ro01080-f	CCGCTGACTCCCGCTGATGTGC
RHA1_ro01080-r	GCTATTGCCCTTGGCGTAGGACTGG
RHA1_ro01081-f	GCCTTGTTCTCGGTGATCTACTTG
RHA1_ro01081-r	CACCAGACCCGTAGCACGCGCTTGT
RHA1_ro01082-f	AGCAGTCTGCACAAGTTCAAGG
RHA1_ro01082-r	CTTCTGGCTGTAGAAGCCGGTT
RHA1_ro01083-f	AGCAGGGTCGGGGAGATCGAGGC
RHA1_ro01083-r	TTTCGAGGTTATAGGCCTCGAAC
RHA1_ro01084-f	AGTTCACCGTCCGCCCCCGATTTCA
RHA1_ro01084-r	CACGCTGTCTTGCCCAGTATCCAT
RHA1_ro01085-f	ACGCCCCCGCACAACTACC
RHA1_ro01085-r	ACGACGCATGAAGGAGGGCAC
RHA1_ro01086-f	GGCGCCGTCAGTGTCGTCGTGGTCG
RHA1_ro01086-r	CCGCACCGTCGGCAGGTCGGGGCTC
RHA1_ro01089-f	ACCTCCGCCGGAGCCCGCACCCGAC
RHA1_ro01089-r	CCTACGAAATCCTCGCTCTCCTG
RHA1_ro01457-f	GTAAACGAGCAGGACCGTGGTTC
RHA1_ro01457-r	GCTTCCCGTCTTCACGGTCCGC
RHA1_ro01921-f	GCGAAGGCGAAGTTCGAGCGGACG
RHA1_ro01921-r	CTTGTTGATCTTCGTGACCTTGCC
RHA1_ro02102-f	AAGGAATACCGGATCGACGACCTCGC
RHA1_ro02102-r	ACTTGCTCTGTTGGTGTCTGTGCTC
RHA1_ro02103-f	ATTCAAGTTGACGGCGTCGTCT
RHA1_ro02103-r	CCAGCGAGGCCCGCGCTGCAC
RHA1_ro02105-f	GCAAGCGATGATCGCGACGCAGCC
RHA1_ro02105-r	GTCATCGGCTTTCTCCTGTTCAACG
RHA1_ro02107-f	ACGAAGCTGGACAAGGCAGCAAAG
RHA1_ro02107-r	GTCGGCCTCGGCCGCAGGCGGG
RHA1_ro06757-f	GCTAATCCTTTCGTCAAGGGATGGAAG
RHA1_ro06757-r	CTGCGCGGCGCCGGTCTGGCC
RHA1_ro02583-f	CGGGACGTCATCGACGGTCCGCTGC
RHA1_ro02583-r	TGCGTGCCTGCCGGTGGTGTCG
RHA1_ro02712-f	ACAGCAACGAAAATCTCACCGCGA
RHA1_ro02712-r	GTCTGCTACCGCAGGAGCGCATACG
RHA1_ro03446-f	AATCGCATCACACGGTTAGGTCGG
RHA1_ro03446-r	CCCATGGTCGGGTTCTCCTTTTTTC
RHA1_ro03699-f	TCGGTCGCAAGTGCATCACCGGGGG
RHA1_ro03699-r	TGAGCGCGGCACCATCTCGGTCGGG
RHA1_ro04321-f	CAGCAAATCGCGCACAATATG
RHA1_ro04321-r	CCGCGCGCGACGTGCCAGGC
RHA1_ro04482-f	ACGACCAGCTCTCGATCACGGTCCT
RHA1_ro04482-r	CTCGGGTCTGCGGCTTCCGTCAC
RHA1_ro04884-f	CCGTCGCCGGACGACACCGAGGTGA
RHA1_ro04884-r	GCCGCCGAGGCGCCGGAACACGAGA
RHA1_ro05197-f	GCCGGCGGCACCAAGCGACTG
RHA1_ro05197-r	CTCCGGCTTTTTCTTGCCCG
RHA1_ro05981-f	CCAGTCCTGAGCGAGTCCGCTGT
RHA1_ro05981-r	GAGGTGGCGGGTGGTGTCGATCC
RHA1_ro06408-f	CGTGCCAGTTTCATTTTCAGTGAGG
RHA1_ro06408-r	TTCGCGGACGTACAAGCGCAGGGT
RHA1_ro06529-f	GGCGGCGTGACTACCGGAGCTTGGA
RHA1_ro06529-r	GCCGAGCAACGCGTCGACGAAGG
RHA1_ro06765-f	GCACCACAGGCACACGATCGAGACA
RHA1_ro06765-r	GAATTCGACCGGGGCGGCGTCATCC
RHA1_ro07176-f	ACAGCAGAGGTCAAAGACGAACTCA
RHA1_ro07176-r	GGCGTCGTCGAGAAGGTCTGCGGTG
RHA1_ro07210-f	AAGAACGGGGGTGCGGCCAACGGAT
RHA1_ro07210-r	CCGTGGCTGGCTCATCGCCGTCG
RHA1_ro05869-f	GTTCCAGACTACGGGTCACCCC
RHA1_ro05869-r	CTTCGCCTTGGCGGAGGTGATGC
RHA1_ro08612-f	GGAAATGCAGAAGGGAACGCCTTG
RHA1_ro08612-r	TTGGGAGACACTCCCTAGTAGACGC
RHA1_ro08831-f	AGATTGTATGGTGAATCCTCGGGC
RHA1_ro08831-r	ACGAGCGTCATCACTGGCGCCGGA
RHA1_ro08900-f	TCTGGTACGGAGACGGAAACGG
RHA1_ro08900-r	CGGCACGTTCGCGGCCGAAAGATT
RHA1_ro00687-f	GCCACGTCGGAGCAGACGA
RHA1_ro00687-r	GCCCTGGCCCTCCGGCTTCGG
RHA1_ro00688-f	ACCACGGCAGGTGGACCCAGC
RHA1_ro00688-r	CCGGTCACCTCGAGTCGATTT
RHA1_ro06501-f	AATAAGGCAGAGCTCATCGATGT
RHA1_ro06501-r	CTTGGCGCGCTTCGCGGGA
RHA1_ro00689-f	ACCTCGAACCTCGACAGTGCAG
RHA1_ro00689-r	CCGAGGCGTAGGACAGGAGCACGCGCA
RHA1_ro03674-f	GGCGCCTGCGTCGGGCATTGGACGG
RHA1_ro03674-r	GACGTCGAGGAAGCGGACGTCCTTG
RHA1_ro07173-f	CCCGATCCTTCGACATATCGCCCCG
RHA1_ro07173-r	CTCGACACCTGTCCGTTGCGAAGC
RHA1_ro03428-f	GGGAAGGTCGGTCGAGTGGCTGTAG
RHA1_ro03428-r	GCCCCGCGCCATGTCGACGAACTTG
RHA1_ro01922-f	GCACAGGAAGTGCTGACCGACCTGA
RHA1_ro01922-r	AATCATCGCCAAGGCGACCGGCGAG
RHA1_ro05484-f	CTCGACATCGAACCCGACCGTGCCC
RHA1_ro05484-r	GGAGTCGGCGGAATACCCGTGGCCC
Primers used for cloning of mldsr and truncated mldsr into pJAM2-gfp
mldsr-f	TTAGGATCCGCAAGCGATGATCGCGACGCAGCC
mldsr-r	TTAGGATCCGTCATCGGCTTTCTCCTGTTCAACG
mldsr-r126	TTAGGATCCACGACAGAACGACTCGTAGAT
mldsr-r92	TTAGGATCCCTCGAGGTAACCCGCCTGGACG
mldsr-r78	TTAGGATCCCCGGAGACCCTTGGCTATCTGC
mldsr-f25	TTAGGATCCGACATCGGAGGTTTCATTCGTGCCC
mldsr-f51	TTAGGATCCAGTAATCCGTATCTGAGTCA
mldsr-f78	TTAGGATCCCGGGTGTCTTCGGAGGTCCTGTACG
mldsr-f93	TTAGGATCCCAGCGGCCACACGGTCCCCTCC
mldsr-f127	TTAGGATCCGAGAACGAATCGGCGGAAGCGG
Primers used for cloning of mldsr and truncated mldsr into pGEX-6p-2
mldsr-f	TTAGGATCCGCAAGCGATGATCGCGACGCAGCC
mldsr-r	TTAGAATTCCGTCATCGGCTTTCTCCTGTTCAACG
mldsr-r92	TTAGAATTCCCAGCGGCCACACGGTCCCCTCC
mldsr-r78	TTAGAATTCCCCGGAGACCCTTGGCTATCTGC
mldsr-f25	TTAGGATCCGACATCGGAGGTTTCATTCGTGCCC
mldsr-r51	TTAGGATCCAGTAATCCGTATCTGAGTCA
Primers used for cloning of mldsr deletion into pK18mobsacB
mldsr-a	ACTGAATTCCATGGGGCGCGAGGAGGTGAC
mldsr-b	ACTGGATCCCAGTCCTCCGTGTTGCTGGGC
mldsr-c	ACTGGATCCATGACTGACCAGAAGACCATCG
mldsr-d	CAGTAAGCTTGTCACCGAAGGCGGTCTCGGCG
Primers used for cloning of jlp and truncated jlp into pJAM2-gfp
jlp-f	TTAGGATCCACCTCGAACCTCGACAGTGC
jlp-r	TTAGGATCCTGCGCGTGCTCCTGTCCTAC
jlp-f311	TTAGGATCCGAGCAGGACCGGTCCGACG
jlp-f544	TTAGGATCCCCACGGCGGCGTCGTCCCC
jlp-r310	TTAGGATCCACCGGTGGCGGCGGCTGTCTC
jlp-r534	TTAGGATCCCTCTGGCTCCTCCTCCTCCTCC
Primers used for cloning of jlp and truncated jlp into pGEX-6p-2
jlp-f	TTAGGATCCACCTCGAACCTCGACAGTGC
jlp-r	TTAGAATTCTGCGCGTGCTCCTGTCCTAC
jlp-f384	TTAGGATCCGAGTACGAGGACGAGGAAT
Primers used for cloning of jlp deletion into pK18mobsacB
jlp-a	ACTGAATTCATTCACCCGAGGTCGCCAAGC
jlp-b	ACTGGATCCCTGCACTGTCGAGGTTCGAGGTCAT
jlp-c	ACTGGATCCCCGAGGCGTAGGACAGGAGCAC
jlp-d	CAGTAAGCTTCGGGACGATGCCGTAGACATACACA
Oligonuleotides used for cloning of mlds, truncated mlds and mutation mlds into pGEX-6p-2
mlds-f	TTAGGATCCACTGACCAGAAGACCATCGACAGCGT
mlds-r	TTAGAATTCCAGCCTTCTTGGCCGGAGCAGCCTT
mlds-f232	TTAGGATCCGACAAGGCTGCCCCGGCCAAGCAC
mlds-r232	TTAGAATTCCGTCGGCGCGAGCCTGGACGTCGG
mutation-mlds-f232-2	TTAGGATCCGAGGCTGCCCCGGCCGAGCAC
mutation-mlds-r-2	TTAGAATTCCAGCCTCCTCGGCCGGAGCAGCCTC
mutation-mlds-f232-1	GAGGCTGCCCCGGCCGAGCACGCCGCTCCCGCGGAGGAGGCTGCTCCGGCCGAGGCTGCGGCAACCCCGGCCCCGG
mutation-mlds-r-1	AGCCTCCTCGGCCGGAGCAGCCTCCTCGGCCGGAGCGGCGGCCTCCTCGGCCGGGGCCGGGGCCGGGGTTGCCGCA
Primers used for cloning of truncated mlds fusion with adrp or h1 into pGEX-6p-2
mlds-f	TTAGGATCCACTGACCAGAAGACCATCGACAGCGT
mlds-r	ATATCTCGAGTAGCCTTCTTGGCCGGAGCAGCCTT
mlds-f232	TTATCTAGAGACAAGGCTGCCCCGGCCAAGCAC
mlds-r232	ATATAAGCTTGTCGGCGCGAGCCTGGACGTCGG
adrp-f	TTAGAATTCCCGCATCCGTTGCAGTTGATCCACA
adrp-r	TTATCTAGAATGAGTTTTATGCTCAGATCGCTGGGT
h1-f	ATATAAGCTTACCGAGAATTCCACGTCCGCCC
h1-r	ATATCTCGAGTCTTCTTCTTGCCGGCCCTCTT
Primers used for cloning of mlds into pET-28a
mlds-f	TTAGGATCCACTGACCAGAAGACCATCGACAGCGT
mlds-r	ATATAAGCTTGAGCCTTCTTGGCCGGAGCAGCCTT
Oligonuleotides used for cloning of sd-rfp-his into pJAM2
sd-f	TGACAATCGCCTCGACGGAGGGCCTGCTTTAGCCTTGGTTCTGCCCAGCAACACGGAGG
sd-r	GAAAACTACCTCGGGCATGTGGACTCCCTTTCTCTTCAGTCCTCCGTGTTGCTGGGCAG
motif 2-sd-f1	TGACAATCGCCTCGACGGAGGGTCCGCTAGCTGGGTGCTAACAGACCTGCTTTAGCCTTGGTTCTGCCCAG
motif 2-sd-r1	GAAAACTACCTCGGGCATGTGGACTCCCTTTCTCTTCAGTCCTCCGTGTTGCTGGGCAGAACCAAGGCTAA
motif 2-sd-f2	TTAAGGTACCTGACAATCGCCTCGACGGAGGG
motif 2-sd-r2	TTAGGATCCGAAAACTACCTCGGGCATGTGGACT
Terminator-f1	CATCCTGCTGATGAAGCAGAACAACTTTAACGCCGTGCGCTGTTCGCATTATCCGAACCATCCGCTGTGGTACACG
Terminator-r1	CCGTGGGTTTCAATATTGGCTTCATCCACCACATACAGGCCGTAGCGGTCGCACAGCGTGTACCACAGCGGATGGT
Terminator-f2	TTAGAATTCCATCCTGCTGATGAAGCAGAACAAC
Terminator-r2	TTAAGGTACCCCGTGGGTTTCAATATTGGCTTCAT
rfp-f	TTAGGATCCGCCTCCTCCGAGGACGTCATCAAG
rfp-his-r	TTAGAATTCTCAGTGGTGGTGGTGGTGGTGATAAGATCTGGCGCCGGTGGAGTG
Primers used for qRT-PCR
mlds-f	CGGACTCCAGGAAGAGGTCA
mlds-r	GAACTTCTCACGCAGCTCGG
mldsr-f	GGATACGGCCATTACCGAGC
mldsr-r	CGTCTGGGAATCAGAACGCT
16s rRNA-f	TATGACCTTCGGCTGCATGG
16s-rRNA-r	CCTTGGTAGGCCATTACCCC
Oligonuleotides used for generating DNA fragment for gel shift assays and adiposome binding assay
2.5 kb DNA-f8003	ACGGCGGGGGCGTCACTCC
2.5 kb DNA-r5506	GCCGAACAGCAACGTCGAGAAC
103 bp DNA-f5505	CAATCGCCTCGACGGAGGGT
103 bp DNA-r5403	CAGTCCTCCGTGTTGCTGGGC
80 bp DNA-f5495	GACGGAGGGTCCGCTAGCTGG
80 bp DNA-r5416	TGCTGGGCAGAACCAAGGCTAA
70 bp DNA-f	GACGGAGGGTCCGCTAGCTGG
70 bp DNA-r	AACCAAGGCTAAAGCAGGGTG
59 bp DNA-f	CGCTAGCTGGGTGCTAACAGAGTGCTTGCAATTGCTAGCACCCTGCTTTAGCCTTGGTT
59 bp DNA-r	AACCAAGGCTAAAGCAGGGTGCTAGCAATTGCAAGCACTCTGTTAGCACCCAGCTAGCG
49 bp DNA-f	TCCGCTAGCTGGGTGCTAACAGAGTGCTTGCAATTGCTAGCACCCTGCT
49 bp DNA-r	AGCAGGGTGCTAGCAATTGCAAGCACTCTGTTAGCACCCAGCTAGCGGA
43 bp DNA-f	TCCGCTAGCTGGGTGCTAACAGAGTGCTTGCAATTGCTAGCAC
43 bp DNA-r	GTGCTAGCAATTGCAAGCACTCTGTTAGCACCCAGCTAGCGGA
32 bp DNA-f	AACAGAGTGCTTGCAATTGCTAGCACCCTGCT
32 bp DNA-r	AGCAGGGTGCTAGCAATTGCAAGCACTCTGTT
30 bp DNA-f	ACAGAGTGCTTGCAATTGCTAGCACCCTGC
30 bp DNA-r	GCAGGGTGCTAGCAATTGCAAGCACTCTGT
28 bp DNA-f	CAGAGTGCTTGCAATTGCTAGCACCCTG
28 bp DNA-r	CAGGGTGCTAGCAATTGCAAGCACTCTG
26 bp DNA-f	AGAGTGCTTGCAATTGCTAGCACCCT
26 bp DNA-r	AGGGTGCTAGCAATTGCAAGCACTCT
24 bp DNA-f	GAGTGCTTGCAATTGCTAGCACCC
24 bp DNA-r	GGGTGCTAGCAATTGCAAGCACTC
22 bp DNA-f	AGTGCTTGCAATTGCTAGCACC
22 bp DNA-r	GGTGCTAGCAATTGCAAGCACT
20 bp DNA (motif1)-f	GTGCTTGCAATTGCTAGCAC
20 bp DNA (motif1)-r	GTGCTAGCAATTGCAAGCAC
18 bp DNA-f	TGCTTGCAATTGCTAGCA
18 bp DNA-r	TGCTAGCAATTGCAAGCA
16 bp DNA-f	GCTTGCAATTGCTAGC
16 bp DNA-r	GCTAGCAATTGCAAGC
14 bp DNA-f	CTTGCAATTGCTAG
14 bp DNA-r	CTAGCAATTGCAAG
23 bp DNA (motif2)-f	TCCGCTAGCTGGGTGCTAACAGA
23 bp DNA (motif2)-r	TCTGTTAGCACCCAGCTAGCGGA
21 bp DNA-f	CCGCTAGCTGGGTGCTAACAG
21 bp DNA-r	CTGTTAGCACCCAGCTAGCGG
19 bp DNA-f	CGCTAGCTGGGTGCTAACA
19 bp DNA-r	TGTTAGCACCCAGCTAGCG
17 bp DNA-f	GCTAGCTGGGTGCTAAC
17 bp DNA-r	GTTAGCACCCAGCTAGC
15 bp DNA-f	CTAGCTGGGTGCTAA
15 bp DNA-r	TTAGCACCCAGCTAG
13 bp DNA-f	TAGCTGGGTGCTA
13 bp DNA-r	TAGCACCCAGCTA
Key base-1-f	GTTCGTAC
Key base-1-r	GTACGAAC
Key base-2-f	GTAGCTTGCTAC
Key base-2-r	GTAGCAAGCTAC
Motif 1-L (+) L (+)-f	GTGCTTGCAAAACGTTCGTG
Motif 1-L (+) L (+)-r	CACGAACGTTTTGCAAGCAC
Motif 1-R (+) R (+)-f	CACGATCGTTTTGCTAGCAC
Motif 1-R (+) R (+)-r	GTGCTAGCAAAACGATCGTG
Motif 1-L (+) R (-)-f	GTGCTTGCAAAACGATCGTG
Motif 1-L (+) R (-)-r	CACGATCGTTTTGCAAGCAC
Motif 1-L (-) R (+)-f	CACGAACGTTTTGCTAGCAC
Motif 1-L (-) R (+)-r	GTGCTAGCAAAACGTTCGTG
Motif 2-L (+) L (+)-f	TCCGCTAGCTGGGTCGATCGCCT
Motif 2-L (+) L (+)-r	AGGCGATCGACCCAGCTAGCGGA
Motif 2-R (+) R (+)-f	AGACAATCGTGGGTGCTAACAGA
Motif 2-R (+) R (+)-r	TCTGTTAGCACCCACGATTGTCT
Motif 2-L (+) R (-)-f	TCCGCTAGCTGGCACGATTGTCT
Motif 2-L (+) R (-)-r	AGACAATCGTGCCAGCTAGCGGA
Motif 2-L (-) R (+)-f	AGGCGATCGACGGTGCTAACAGA
Motif 2-L (-) R (+)-r	TCTGTTAGCACCGTCGATCGCCT
Oligonuleotides used for generating mutation motif 1 (20) and motif 2 (23)
20-m-1-f	ATGCTTGCAATTGCTAGCAC
20-m-1-r	GTGCTAGCAATTGCAAGCAT
20-m-2-f	GCGCTTGCAATTGCTAGCAC
20-m-2-r	GTGCTAGCAATTGCAAGCGC
20-m-3-f	GTACTTGCAATTGCTAGCAC
20-m-3-r	GTGCTAGCAATTGCAAGTAC
20-m-4-f	GTGTTTGCAATTGCTAGCAC
20-m-4-r	GTGCTAGCAATTGCAAACAC
20-m-5-f	GTGCCTGCAATTGCTAGCAC
20-m-5-r	GTGCTAGCAATTGCAGGCAC
20-m-6-f	GTGCTCGCAATTGCTAGCAC
20-m-6-r	GTGCTAGCAATTGCGAGCAC
20-m-7-f	GTGCTTACAATTGCTAGCAC
20-m-7-r	GTGCTAGCAATTGTAAGCAC
20-m-8-f	GTGCTTGTAATTGCTAGCAC
20-m-8-r	GTGCTAGCAATTACAAGCAC
20-m-9-f	GTGCTTGCGATTGCTAGCAC
20-m-9-r	GTGCTAGCAATCGCAAGCAC
20-m-10-f	GTGCTTGCAGTTGCTAGCAC
20-m-10-r	GTGCTAGCAACTGCAAGCAC
20-m-11-f	GTGCTTGCAACTGCTAGCAC
20-m-11-r	GTGCTAGCAGTTGCAAGCAC
20-m-12-f	GTGCTTGCAATCGCTAGCAC
20-m-12-r	GTGCTAGCGATTGCAAGCAC
20-m-13-f	GTGCTTGCAATTACTAGCAC
20-m-13-r	GTGCTAGTAATTGCAAGCAC
20-m-14-f	GTGCTTGCAATTGTTAGCAC
20-m-14-r	GTGCTAACAATTGCAAGCAC
20-m-15-f	GTGCTTGCAATTGCCAGCAC
20-m-15-r	GTGCTGGCAATTGCAAGCAC
20-m-16-f	GTGCTTGCAATTGCTGGCAC
20-m-16-r	GTGCCAGCAATTGCAAGCAC
20-m-17-f	GTGCTTGCAATTGCTAACAC
20-m-17-r	GTGTTAGCAATTGCAAGCAC
20-m-18-f	GTGCTTGCAATTGCTAGTAC
20-m-18-r	GTACTAGCAATTGCAAGCAC
20-m-19-f	GTGCTTGCAATTGCTAGCGC
20-m-19-r	GCGCTAGCAATTGCAAGCAC
20-m-20-f	GTGCTTGCAATTGCTAGCAT
20-m-20-r	ATGCTAGCAATTGCAAGCAC
23-m-1-f	CCCGCTAGCTGGGTGCTAACAGA
23-m-1-r	TCTGTTAGCACCCAGCTAGCGGG
23-m-2-f	TTCGCTAGCTGGGTGCTAACAGA
23-m-2-r	TCTGTTAGCACCCAGCTAGCGAA
23-m-3-f	TCTGCTAGCTGGGTGCTAACAGA
23-m-3-r	TCTGTTAGCACCCAGCTAGCAGA
23-m-4-f	TCCACTAGCTGGGTGCTAACAGA
23-m-4-r	TCTGTTAGCACCCAGCTAGTGGA
23-m-5-f	TCCGTTAGCTGGGTGCTAACAGA
23-m-5-r	TCTGTTAGCACCCAGCTAACGGA
23-m-6-f	TCCGCCAGCTGGGTGCTAACAGA
23-m-6-r	TCTGTTAGCACCCAGCTGGCGGA
23-m-7-f	TCCGCTGGCTGGGTGCTAACAGA
23-m-7-r	TCTGTTAGCACCCAGCCAGCGGA
23-m-8-f	TCCGCTAACTGGGTGCTAACAGA
23-m-8-r	TCTGTTAGCACCCAGTTAGCGGA
23-m-9-f	TCCGCTAGTTGGGTGCTAACAGA
23-m-9-r	TCTGTTAGCACCCAACTAGCGGA
23-m-10-f	TCCGCTAGCCGGGTGCTAACAGA
23-m-10-r	TCTGTTAGCACCCGGCTAGCGGA
23-m-11-f	TCCGCTAGCTAGGTGCTAACAGA
23-m-11-r	TCTGTTAGCACCTAGCTAGCGGA
23-m-12-f	TCCGCTAGCTGAGTGCTAACAGA
23-m-12-r	TCTGTTAGCACTCAGCTAGCGGA
23-m-13-f	TCCGCTAGCTGGATGCTAACAGA
23-m-13-r	TCTGTTAGCATCCAGCTAGCGGA
23-m-14-f	TCCGCTAGCTGGGCGCTAACAGA
23-m-14-r	TCTGTTAGCGCCCAGCTAGCGGA
23-m-15-f	TCCGCTAGCTGGGTACTAACAGA
23-m-15-r	TCTGTTAGTACCCAGCTAGCGGA
23-m-16-f	TCCGCTAGCTGGGTGTTAACAGA
23-m-16-r	TCTGTTAACACCCAGCTAGCGGA
23-m-17-f	TCCGCTAGCTGGGTGCCAACAGA
23-m-17-r	TCTGTTGGCACCCAGCTAGCGGA
23-m-18-f	TCCGCTAGCTGGGTGCTGACAGA
23-m-18-r	TCTGTCAGCACCCAGCTAGCGGA
23-m-19-f	TCCGCTAGCTGGGTGCTAGCAGA
23-m-19-r	TCTGCTAGCACCCAGCTAGCGGA
23-m-20-f	TCCGCTAGCTGGGTGCTAATAGA
23-m-20-r	TCTATTAGCACCCAGCTAGCGGA
23-m-21-f	TCCGCTAGCTGGGTGCTAACGGA
23-m-21-r	TCCGTTAGCACCCAGCTAGCGGA
23-m-22-f	TCCGCTAGCTGGGTGCTAACAAA
23-m-22-r	TTTGTTAGCACCCAGCTAGCGGA
23-m-23-f	TCCGCTAGCTGGGTGCTAACAGG
23-m-23-r	CCTGTTAGCACCCAGCTAGCGGA
Oligonuleotides used for generating DNA fragment for single-molecular pull-down assay
DNA-f	(NH2 C6)-CTGGTCATGGTCATG-(Biotin)
DNA-r	(NH2 C6)-CATGACCATGACCAG
Oligonuleotides used for generating DNA fragment for SPR assay
Biotin-20 bp-f	Biotin-GTGCTTGCAATTGCTAGCAC
20 bp -r	GTGCTAGCAATTGCAAGCAC
Biotin-23 bp-f	Biotin-TCCGCTAGCTGGGTGCTAACAGA
23 bp-r	TCTGTTAGCACCCAGCTAGCGGA
Biotin-43 bp-f	Biotin-TCCGCTAGCTGGGTGCTAACAGAGTGCTTGCAATTGCTAGCAC
43 bp-r	GTGCTAGCAATTGCAAGCACTCTGTTAGCACCCAGCTAGCGGA
Biotin-2.5 kb-f8003	Biotin-ACGGCGGGGGCGTCACTCC
2.5 kb-r	GCCGAACAGCAACGTCGAGAAC
Oligonuleotides used for generating DNA fragment for in vitro transcription assay
T7-M1-f	CACTAGTAATACGACTCACTATAGGGGTGCTTGCAATTGCTAGCACCCT
T7-M1-r	CAGCCTTCTTGGCCGGAGCAGCCTT
T7-20 bp-M1-f	CACTAGTAATACGACTCACTATAGGGTCCGCTAGCTGGGTGCTAA
T7-20 bp-M1-r	CAGCCTTCTTGGCCGGAGCAGCCTT
T7-400 bp-M1-f	CGATCCCGCGAAATTAATACGA
T7-400 bp-M1-r	CAAAAAACCCCTCAAGACCCG
